# Supplementary material for: Analysis of brain necrosis and secondary cancers after proton beam therapy for pediatric intracranial tumors: a single-center retrospective study
Source: Front Oncol. 2025 Sep 12;15:1644839. doi: 10.3389/fonc.2025.1644839 (PMC12463622; doi:10.3389/fonc.2025.1644839)
Supplement: Supplementary file 1 [file DataSheet1.xlsx]

## Sheet: Sheet1
Age (years)	Sex	Total Dose (GyE)	Tumor Type	Irradiation Field	Concurrent Chemotherapy	Chemo protocol	Bevacizumab	High-Dose Chemotherapy	Duration	Intrathecal Therapy	High-Dose Methotrexate	Event
3.08333	M	50.4	Glioma	Local	No	No	No	No		No	No
6.16667	M	50.4	Ependymoma	Local	No	JPBTC-MB/PNET-based	No	No		No	No
6.91667	F	50	PNET	CSI	Yes	JPBTC-MB/PNET-based	No	2 cycles (1: CPA+CDDP+VP-16+itMTX, BU-L-PAM)	-165	Yes (6 times)	No
1.08333	F	54	PNET	Local	No	JPBTC-MB/PNET-based	No	No		Yes (6 times)	No
11.1667	F	54	DIPG	Local	Yes	TMZ-based	No	No		No	No
6.25	F	54	DIPG	Local	No	Other	No	No		No	No
4.58333	F	61.2	Ependymoma	Local	Yes	UKCCSG/SIOP CNS9204	No	No		No	Yes
5	M	54	DIPG	Local	Yes	Other	No	No		No	No
11.5	M	50.4	Germ Cell Tumor	WVI	Yes	CARE-based	No	No		No	No
2.66667	M	57.6	AT/RT	Local	Yes	JPBTC-MB/PNET-based	No	2 cycles (1: CPA+CDDP+VP-16+itMTX, BU-L-PAM)	85	Yes (6 times)	No
5.66667	M	54	DIPG	Local	Yes	TMZ-based	No	No		No	No
6.16667	M	54	Ependymoma	Local	Yes	UKCCSG/SIOP CNS9204	No	No		Yes (4 times）	Yes	Necrosis Gr2
8.66667	F	54	DIPG	Local	Yes	CBDCA/VCR, weekly VBL-based regimen	No	No		No	No
14.3333	F	46.4	Germ Cell Tumor	WVI	No	Other	No	No		No	No
8	F	54	DIPG	Local	Yes	TMZ-based	No	No		No	No
2.75	F	50.4	Ependymoma	Local	Yes	UKCCSG/SIOP CNS9204	No	No		Yes	Yes
4.66667	F	54	DIPG	Local	No	No	No	No		No	No
8.66667	F	50.4	Glioma	Local	No	No	No	No		No	No
5.66667	M	54	DIPG	Local	No	No	No	No		No	No
14.9167	M	30.6	Germ Cell Tumor	WVI	Yes	JPBTC-MB/PNET-based	No	No		Yes (1 time)	No
1.5	F	54	PNET	Local	Yes	JPBTC-MB/PNET-based	No	No		Yes (3 times）	No
16.25	M	50.4	Germ Cell Tumor	WVI	No	CARE-based	No	No		No	No
14.4167	M	60	Glioma	Local	Yes	TMZ-based	No	No		No	No
16.75	M	50.4	Germ Cell Tumor	WVI	No	CARE-based	No	No		No	No
17.8333	M	61.2	Ependymoma	Local	Yes	Other	No	No		No	No
16.8333	M	50.4	Germ Cell Tumor	WVI	Yes	ICE-based	No	No		No	No
4.5	M	54	DIPG	Local	Yes	TMZ-based	No	No		No	No
3.66667	M	50.4	Glioma	Local	No	Other	No	No		No	No
9.75	F	45	DIPG	Local	No	CBDCA/VCR, weekly VBL-based regimen	No	No		No	No
13	M	50.4	Germ Cell Tumor	CSI	Yes	ICE-based	No	No		No	No
15	F	50.4	Germ Cell Tumor	WVI	Yes	ICE-based	No	No		No	No
14	M	50.4	Germ Cell Tumor	WVI	No	CARE-based	No	No		No	No
9.5	M	50.4	Germ Cell Tumor	WVI	Yes	ICE-based	No	No		No	No
2.08333	F	54	PNET	Local	No	Other	No	Yes ()(MEC)	52	Yes	No
18.3333	M	61.2	Glioma	Local	Yes	TMZ-based	Yes	No		No	No
5.41667	F	61.2	Ependymoma	Local	Yes	TMZ-based	No	No		No	No
13.0833	M	30.6	Germ Cell Tumor	WVI	Yes	ICE-based	No	No		No	No
12.8333	M	61.2	Ependymoma	Local	No	No	No	No		No	No
6.08333	M	50.4	Ependymoma	Local	No	No	No	No		No	No
15.5	F	50.4	Medulloblastoma	Local	Yes	StJudeMB96	No	Yes ()SjMB19)	957	No	No
4.91667	F	59.4	Ependymoma	Local	No	No	No	No		No	No
13.75	M	50.4	Germ Cell Tumor	WVI	Yes	ICE-based	No	No		No	No
17.25	M	30.6	Germ Cell Tumor	WVI	Yes	ICE-based	No	No		No	No
3	M	59.4	Ependymoma	Local	Yes	UKCCSG/SIOP CNS9204	No	No		No	No
8.91667	F	54	meningioma	Local	No	No	No	No		No	No
14.5833	M	60	Glioma	Local	Yes	TMZ-based	No	No		No	No
3.25	F	54	Medulloblastoma	Local	No	HIT-SKK2000	No	No		intraventricular	Yes
1.33333	M	54	Ependymoma	Local	No	No	No	No		No	No
9.83333	M	50.4	Germ Cell Tumor	WB	Yes	ICE-based	No	No		No	No
4.08333	F	54	DIPG	Local	No	No	No	No		No	No
1.41667	F	54	Ependymoma	Local	No	CCG9921	No	No		No	No
17.1667	M	59.4	Ependymoma	Local	No	No	No	No		No	No
9.25	F	50.4	Germ Cell Tumor	WB	Yes	ICE-based	No	No		No	No
12.0833	M	24	Germ Cell Tumor	WVI	Yes	ICE-based	No	No		No	No
3.83333	M	50.4	Germ Cell Tumor	WVI	No	No	No	No		No	No
3.91667	M	54	Ependymoma	Local	No	No	No	No		No	No
1.83333	M	50.4	Ependymoma	Local	No	No	No	No		No	No	2nd cancer (Glioblastoma)
1.5	F	54	Other	Local	No	No	No	Yes (CBDCA,CPT-11,TMZ)	37	Yes (5 times, MTX,HDC)	No
12.3333	M	50.4	Germ Cell Tumor	WB	Yes	CARE-based	No	No		No	No
1.25	F	49.6	AT/RT	CSI	Yes	Other	No	Yes	-83	Yes	No
5.5	M	54	craniopharyngioma	Local	No	No	No	No		No	No
1.75	M	52.2	Ependymoma	Local	No	No	No	No		No	No
16.75	M	54	Optic glioma	Local	No	No	No	No		No	No
10	M	54	DIPG	Local	No	No	No	No		No	No
17.9167	M	61.6	meningioma	Local	No	No	No	No		No	No
7	M	54	Ependymoma	Local	No	No	No	No		No	No
2.33333	F	54	AT/RT	Local	No	No	No	Details unknown		Yes	Yes
2.58333	F	54	AT/RT	Local	No	No	No	Yes ()TEPA/MEL)	46	Yes	Yes
3.08333	M	54	Medulloblastoma	Local	No	No	No	Yes ()TEPA/MEL)	50	Yes	No
19.5	M	50.4	Germ Cell Tumor	CSI	Yes	ICE-based	No	No		No	No
19.75	F	57	Glioma	Local	Yes	TMZ-based	No	No		No	No
1	F	54	AT/RT	Local	No	Other	No	Yes ()TTP,CBDCA,VP16)	42	No	No
17.6667	F	57.6	DIPG	Local	Yes	TMZ-based	No	No		No	No
3.25	M	54	AT/RT	Local	No	MUV-ATRT	No	Yes ()VP-16,CBDCA,MEL)	52	Yes	Yes
7.91667	M	59.4	meningioma	Local	No	No	No	No		No	No
6.66667	M	54	DIPG	Local	No	TMZ-based	Yes	No		No	No
1.58333	F	59.4	Ependymoma	Local	No	No	No	No		No	No
4.91667	F	59.4	Glioma	Local	No	No	No	No		No	No
15.9167	M	60	Glioma	Local	Yes	JPBTC-MB/PNET-based	No	No		No	No
13	M	59.4	Ependymoma	Local	No	No	No	No		No	No
3.25	M	59.4	Ependymoma	Local	No	VVCC-based regimen	No	No		No	No	2nd cancer (Brain stem glioma)
15.8333	F	61.2	Glioma	Local	No	No	No	No		No	No
8.33333	M	50.4	Glioma	Local	No	No	No	No		No	No
10.75	M	60	Glioma	Local	Yes	TMZ-based	No	No		No	No
11.4167	M	50.4	Germ Cell Tumor	WB	Yes	CARE-based	No	No		No	No
7.83333	F	54	DIPG	Local	No	Other	Yes	No		No	No
16.3333	M	45	Germ Cell Tumor	WVI	Yes	CARE, ICE	No	No		No	No
7.16667	M	54	Medulloblastoma	CSI	Yes	JPBTC-MB/PNET-based	No	No		Yes	No
3.5	M	54	pineal tumor	Local	No	HIT-SKK2000	No	Yes ()VP-16,CBDCA)	95	Yes	Yes
16.75	M	50.4	Germ Cell Tumor	WB	Yes	CARE-based	No	No		No	No
8.58333	M	54	Medulloblastoma	CSI	Yes	JPBTC-MB/PNET-based	No	No		Yes	No
2.41667	M	54	DIPG	Local	No	No	No	No		No	No
2.66667	M	54	DIPG	Local	No	No	No	No		No	No
11.4167	M	61.2	Glioma	Local	Yes	TMZ-based	Yes	No		No	No
3	F	59.4	Ependymoma	Local	No	UKCCSG/SIOP CNS9204	No	No		No	No
16.5833	M	30.6	Germ Cell Tumor	WVI	Yes	CARE-based	No	No		No	No
15.5	M	50.4	Germ Cell Tumor	WVI	Yes	CARE-based	No	No		No	No
5.5	F	54	DIPG	Local	No	TMZ-based	No	No		No	No
1.83333	M	54	AT/RT	Local	Yes	DFCI-mIRS-III	No	No		Yes	No
18.8333	M	73.5	Glioma	Local	No	Other	Yes	No		No	No
3	F	54	Ependymoma	Local	No	UKCCSG/SIOP CNS9204	No	No		No	Yes
1.08333	F	54	Ependymoma	Local	No	baby POG	No	No		No	No
3.83333	F	54	DIPG	Local	No	No	No	No		No	No
13.8333	M	54	Ependymoma	Local	No	VVCC-based regimen	No	No		No	No
4.66667	M	59.4	Ependymoma	Local	No	No	No	No		No	No
1.33333	M	54	AT/RT	Local	Yes	DFCI-mIRS-III	No	No		Yes	No
2.5	M	59.4	Glioma	Local	No	baby POG	No	No		No	No
5.75	F	59.4	Glioma	Local	No	CBDCA/VCR, weekly VBL-based regimen	No	No		No	No
12.0833	M	50.4	Germ Cell Tumor	WB	Yes	CARE-based	No	No		No	No
2.33333	M	59.4	Ependymoma	Local	No	Other	No	No		No	No
6.91667	M	54	DIPG	Local	No	No	No	No		No	No
10.3333	F	50.4	Other	Local	Yes	Other	No	No		No	No
9.83333	M	50.4	Germ Cell Tumor	WB	Yes	CARE-based	No	No		No	No
6.08333	F	50.4	Glioma	Local	No	CBDCA/VCR, weekly VBL-based regimen	No	No		No	No
10.9167	M	54	Germ Cell Tumor	CSI	Yes	ICE-based	No	No		No	No
14.4167	M	41.4	Germ Cell Tumor	WVI	Yes	CARE-based	No	No		No	No
6.33333	M	54	DIPG	Local	No	No	No	No		No	No
18.75	F	50.4	Germ Cell Tumor	WVI	Yes	CARE-based	No	No		No	No
12.25	M	59.4	Ependymoma	Local	No	No	No	No		No	No
15.4167	M	30.6	Germ Cell Tumor	WVI	Yes	CARE-based	No	No		No	No
12.8333	F	30.6	Germ Cell Tumor	WVI	Yes	CARE-based	No	No		No	No
18.75	F	50.4	craniopharyngioma	Local	No	No	No	No		No	No
11	F	59.4	Ependymoma	Local	Yes	TMZ-based	No	No		No	No
17.3333	F	54	Other	Local	No	Other	No	No		No	No
3.33333	F	58.6	Ependymoma	Local	No	UKCCSG/SIOP CNS9204	No	No		No	Yes
5.5	M	61.2	Ependymoma	WVI	Yes	ICE-based	No	No		Yes	No
7.16667	F	61.2	Germ Cell Tumor	CSI	Yes	ICE-based	No	No		No	No
12.6667	F	30.6	Germ Cell Tumor	WVI	Yes	CARE-based	No	No		No	No
10	M	45	Germ Cell Tumor	WVI	Yes	CARE-based	No	No		No	No
3.33333	M	59.4	Ependymoma	Local	No	UKCCSG/SIOP CNS9204	No	No		Yes	Yes
11.1667	M	50.4	Germ Cell Tumor	WVI	Yes	CARE-based	No	No		No	No
9.66667	F	54	DIPG	Local	Yes	TMZ-based	No	No		No	No
1.91667	M	54	pineal tumor	Local	No	HIT-SKK2000	No	Yes ()MEC)	78	Yes	Yes
10.6667	M	50.4	Germ Cell Tumor	WVI	Yes	CARE-based	No	No		No	No
3.08333	F	50.4	pineal tumor	Local	Yes	JPBTC-MB/PNET-based	No	No		No	No
15.0833	M	50.4	Germ Cell Tumor	WVI	Yes	CARE-based	No	No		No	No
11.8333	M	50.4	Germ Cell Tumor	WVI	No	ICE-based	No	No		No	No
8.33333	F	54	Other	CSI	No	Other	No	No		No	No
4.75	F	54	Medulloblastoma	CSI	Yes	JPBTC-MB/PNET-based	No	No		Yes	No
11.8333	F	54	Medulloblastoma	CSI	Yes	JPBTC-MB/PNET-based	No	No		Yes	No
5.33333	F	54	Other	CSI	Yes	JPBTC-MB/PNET-based	No	No		Yes	No
3.16667	F	54	AT/RT	CSI	No	Other	No	Yes ()(TEPA+MEL)	388	Yes	No
1.08333	F	54	AT/RT	Local	Yes	Other	No	No		Yes	No
16.4167	M	30.6	Germ Cell Tumor	WVI	Yes	CARE-based	No	No		No	No
16.5	M	30.6	Germ Cell Tumor	WVI	Yes	CARE-based	No	No		No	No
6	F	54	Medulloblastoma	CSI	No	VVCC-based regimen	No	No		Yes	No
3.75	M	54	Medulloblastoma	CSI	Yes	JPBTC-MB/PNET-based	No	TT＋MEL、CCE（CPA/CDDP/ETP）	-49	Yes	No
16.75	F	54	Optic glioma	Local	No	CBDCA/VCR, weekly VBL-based regimen	Yes	No		No	No
8.41667	M	54	Medulloblastoma	CSI	No	Other	No	Yes (TEPA,MEL)	62	No	No
12.4167	M	23.4	Germ Cell Tumor	WVI	Yes	CARE-based	No	No		No	No
10.5	F	54	Medulloblastoma	CSI	Yes	VVCC-based regimen	No	No		No	No	Necrosis Gr2
Age (years); Age at proton therapy
Tumor Type; AT/RT(atypical teratoid/rhabdoid tumor), DIPG(Diffuse Intrinsic Pontine Plioma),PNET(primitive neuroepithelial tumours)
Irradiation Field; CSI(Craniospinal irradiation), WB(Whole brain), WVI (Whole ventricular irradiation)
Duration；Duration between high-dose chemotherapy and proton therapy (days), Minus indicates that high-dose chemotherapy was administered after proton therapy
Please refer to Reference 26-40 for details of the chemotherapy regimens used in this table.
